# Supplementary material for: Depletion of Neurocan in the Prefrontal Cortex Impairs Temporal Order Recognition, Cognitive Flexibility and Perisomatic GABAergic Innervation
Source: Cell Mol Neurobiol. 2026 Jun 9;46:103. doi: 10.1007/s10571-026-01762-2 (PMC13247103; doi:10.1007/s10571-026-01762-2)
Supplement: Supplementary file 2 — Supplementary Material 2 [file 10571_2026_1762_MOESM2_ESM.xlsx]

## Sheet: Ncan shRNA
Figure	Measure	Outliers excluded (ROUT Q=1%)	Normality (Shapiro-Wilk)		Analysis	Pairwise comparison	Main Test Statistic & p-value
			Control_shRNA	Ncan_shRNA
1C	NCAN Fluorescence Intensity (FI)	Control_shRNA: 0, Ncan shRNA: 1	W = 0.9720, p = 0.9125	W = 0.9602, p = 0.8119	[Equal variances] F_{7,6} = 2.261, p = 0.3396	Unpaired t test	t_{13} = 3.464, p = 0.0050**
1C	WFA Fluorescence Intensity (FI)	Control_shRNA: 0, Ncan shRNA: 1	W = 0.9234, p = 0.4961	W = 0.9754, p = 0.9365	[Equal variances] F_{6,7} = 1.094, p = 0.8962	Unpaired t test	t_{13} = 2.735, p = 0.0167*
2B	Time in Peripheral area (8 & 16 weeks)	Control_shRNA: 0, Ncan shRNA: 0			ANOVA[Tme; Group; Time*Group] F_{1,32; 1,32; 1,32} = 2.175; 3.397; 0.6124, p = 0.1500; 0.0746; 0.4396
2C	Time in central area (8 & 16 weeks)	Control_shRNA: 0, Ncan shRNA: 0			ANOVA[Tme; Group; Time*Group] F_{1,32; 1,32; 1,32} = 2.173; 3.407; 0.7351, p = 0.1502; 0.0742; 0.3976
2D	Ratio of time in central/peripheral area (8 & 16 weeks)	Control_shRNA: 0, Ncan shRNA: 0			ANOVA[Tme; Group; Time*Group] F_{1,32; 1,32; 1,32} = 2.054; 2.971; 1.033, p = 0.1615; 0.0944; 0.3170
2E	Distance travelled (8 & 16 weeks)	Control_shRNA: 0, Ncan shRNA: 0			ANOVA[Tme; Group; Time*Group] F_{1,15; 1,17; 1,15} = 1.028; 0.6738; 0.0004544, p = 0.3268; 0.4231; 0.9833
2F	Exploration time (8 & 16 weeks)	Control_shRNA: 0, Ncan shRNA: 1			ANOVA[Tme; Group; Object; Time*Group; Time*Object; Group*Object; Time*Group*Object] F_{1,18; 1,18; 1,18; 1,10; 1,18; 1,18; 1,10} = 4.784; 2.180; 17.63;1.546; 1.266; 2.272; 13.31, p = 0.0422; 0.1571; 0.0005; 0.2420; 0.2752; 0.1491; 0.0045	Holm-Sidak multiple comparison tests
2G	Discrimination ratio (8 & 16 weeks)	Control_shRNA: 0, Ncan shRNA: 0			ANOVA[Tme; Group; Time*Group] F_{1,32; 1,32; 1,32} = 0.7822; 2.956; 7.851, p = 0.3831; 0.0952; 0.0086	Holm-Sidak multiple comparison tests
3C	Distance travelled (labyrinth)	Control_shRNA: 2, Ncan shRNA: 0			ANOVA[Tme; Group; Time*Group] F_{6.215,93.23; 1,15; 6.215,93.23} = 11.12; 1.776; 0.7820, p = <0.0001; 0.2025; 0.5902	Fisher’s LSD
3D	Errors made (labyrinth)	Control_shRNA: 2, Ncan shRNA: 0			ANOVA[Tme; Group; Time*Group] F_{20,300; 1,15; 20,300} = 13.94; 1.165; 0.7911, p = <0.0001; 0.2974; 0.7243	Fisher’s LSD
3D	Retrieval Index (labyrinth-learning)	Control_shRNA: 2, Ncan shRNA: 0	W = 0.9356, p = 0.5682	W = 0.8551, p = 0.0848	[Equal variances] F_{8,7} = 2.702, p = 0.2079	Unpaired t test	t_{15} = 0.2072, p = 0.8387
3D	Retrieval Index (labyrinth-1st Relearning)	Control_shRNA: 2, Ncan shRNA: 0	W = 0.9469, p = 0.6805	W = 0.9411, p = 0.5936	[Equal variances] F_{8,7} = 1.629, p = 0.5340	Unpaired t test	t_{15} = 1.313, p = 0.2088
3D	Retrieval Index (labyrinth-2nd Relearning)	Control_shRNA: 2, Ncan shRNA: 0	W = 0.9016, p = 0.2985	W = 0.9454, p = 0.6395	[Equal variances] F_{8,7} = 3.326, p = 0.1309	Unpaired t test	t_{15} = 1.981, p = 0.0662
3E	Entries into the blocked path (labyrinth)	Control_shRNA: 2, Ncan shRNA: 0			ANOVA[Tme; Group; Time*Group] F_{13,117; 1,9; 13,75} = 20.73; 0.8516; 0.8986, p = <0.0001; 0.3802; 0.5581	Fisher’s LSD
3E	Accuracy Index (labyrinth-1st Relearning-Zone1)	Control_shRNA: 2, Ncan shRNA: 0	W = 0.6412, p = 0.0005***	W = 0.8126, p = 0.0284*		Mann Whitney test	Mann-Whitney U_sum of ranks{90.50, 62.50} = 17.50, p = 0.0294*
3E	Retrieval Index (labyrinth-2nd Relearning-Zones 1&2)	Control_shRNA: 2, Ncan shRNA: 0	W = 0.9795, p = 0.9602	W = 0.9436, p = 0.6204	[Equal variances] F_{8,7} = 1.360, p = 0.6982	Unpaired t test	t_{15} = 1.951, p = 0.0699
4B	vGAT Fluorescence Intensity (FI)_perisomatic	Control_shRNA: 1, Ncan shRNA: 0			ANOVA[Cell type; Group; Cell type*Group] F_{1,14; 1,14; 1,14} = 1.897; 5.783; 0.04615 , p = 0.1901; 0.0306; 0.8330	Holm-Sidak multiple comparison tests
4B	vGAT number_perisomatic	Control_shRNA: 1, Ncan shRNA: 0			ANOVA[Cell type; Group; Cell type*Group] F_{1,8; 1,8; 1,4} = 1.415; 4.164; 0.5213, p = 0.2684; 0.0756; 0.5102
4C	PV Fluorescence Intensity (FI)_perisomatic	Control_shRNA: 1, Ncan shRNA: 0			ANOVA[Cell type; Group; Cell type*Group] F_{1,14; 1,14; 1,14} = 42.73; 18.36; 0.1705, p = <0.0001; 0.0008; 0.6859	Holm-Sidak multiple comparison tests
4C	PV number_perisomatic	Control_shRNA: 1, Ncan shRNA: 0			ANOVA[Cell type; Group; Cell type*Group] F_{1,14; 1,14; 1,14} = 2.919; 20.11; 2.193, p = 0.1096; 0.0005; 0.1608	Holm-Sidak multiple comparison tests
4E	vGAT Fluorescence Intensity (FI)_perisomatic-CamKII	Control_shRNA: 2, Ncan shRNA: 0	W = 0.8988, p = 0.3240	W = 0.9431, p = 0.6146	[Equal variances] F_{6,8} = 1.330, p = 0.7487	Unpaired t test	t_{14} = 0.9977, p = 0.3354
4E	vGAT number_perisomatic-CamKII	Control_shRNA: 2, Ncan shRNA: 0	W = 0.8295, p = 0.0792	W = 0.7830, p = 0.0130*		Mann Whitney test	Mann-Whitney U_sum of ranks{74, 62} = 17, p = 0.1359
4F	PV Fluorescence Intensity (FI)_perisomatic-CamKII	Control_shRNA: 2, Ncan shRNA: 0	W = 0.8576, p = 0.1439	W = 0.9385, p = 0.5658	[Equal variances] F_{6,8} = 3.211, p = 0.1307	Unpaired t test	t_{14} = 3.850, p = 0.0018**
4F	PV number_perisomatic-CamKII	Control_shRNA: 2, Ncan shRNA: 0	W = 0.9131, p = 0.4176	W = 0.9569, p = 0.7652	[Equal variances] F_{6,8} = 2.216, p = 0.2946	Unpaired t test	t_{14} = 3.976, p = 0.0014**
4G	CamKII Fluorescence Intensity (FI)	Control_shRNA: 2, Ncan shRNA: 0	W = 0.9042, p = 0.3571	W = 0.9308, p = 0.4892	[Equal variances] F_{6,8} = 1.180, p = 0.8055	Unpaired t test	t_{14} = 1.247, p = 0.2330
5B	vGAT Fluorescence Intensity (FI)_Neuropil	Control_shRNA: 2, Ncan shRNA: 0	W = 0.8242, p = 0.0704	W = 0.9091, p = 0.3093	[Equal variances] F_{6,8} = 2.660, p = 0.2014	Unpaired t test	t_{14} = 1.443, p = 0.1710
5B	vGAT number_Neuropil	Control_shRNA: 2, Ncan shRNA: 0	W = 0.8519, p = 0.1280	W = 0.9035, p = 0.2728	[Equal variances] F_{8,6} = 1.171, p = 0.8717	Unpaired t test	t_{14} = 0.1357, p = 0.8940
5C	PV Fluorescence Intensity (FI)_Neuropil	Control_shRNA: 2, Ncan shRNA: 0	W = 0.8672, p = 0.1755	W = 0.9499, p = 0.6895	[Equal variances] F_{6,8} = 3.047, p = 0.1480	Unpaired t test	t_{14} = 3.878, p = 0.0017**
5C	PV number_Neuropil	Control_shRNA: 2, Ncan shRNA: 0	W = 0.9659, p = 0.8675	W = 0.9730, p = 0.9194	[Equal variances] F_{6,8} = 1.672, p = 0.4896	Unpaired t test	t_{14} = 3.644, p = 0.0027**
5E	PSD95 Fluorescence Intensity (FI)_Neuropil	Control_shRNA: 1, Ncan shRNA: 1	W = 0.9655, p = 0.8639	W = 0.9265, p = 0.5216	[Equal variances] F_{6,6} = 4.868, p = 0.0754	Unpaired t test	t_{12} = 0.01050, p = 0.9918
5E	PSD95 number_Neuropil	Control_shRNA: 2, Ncan shRNA: 1	W = 0.7820, p = 0.0270*	W = 0.9707, p = 0.9034		Mann Whitney test	Mann-Whitney U_sum of ranks{41, 64} = 13, p = 0.1649
5F	vGLUT1 Fluorescence Intensity (FI)_Neuropil	Control_shRNA: 2, Ncan shRNA: 1	W = 0.9160, p = 0.4387	W = 0.9551, p = 0.7757	[Equal variances] F_{6,6} = 2.078, p = 0.3952	Unpaired t test	t_{12} = 2.460, p = 0.0300*
5F	vGLUT1 number_Neuropil	Control_shRNA: 2, Ncan shRNA: 1	W = 0.9770, p = 0.9435	W = 0.9522, p = 0.7493	[Equal variances] F_{6,6} = 2.564, p = 0.2768	Unpaired t test	t_{12} = 2.209, p = 0.0474*
5H	vGLUT2 Fluorescence Intensity (FI)_Neuropil	Control_shRNA: 2, Ncan shRNA: 1	W = 0.9000, p = 0.3311	W = 0.9618, p = 0.8165	[Equal variances] F_{8,6} = 1.276, p = 0.7883	Unpaired t test	t_{14} = 0.2729, p = 0.7889
5H	vGLUT2 number_Neuropil	Control_shRNA: 2, Ncan shRNA: 1	W = 0.9305, p = 0.5550	W = 0.8684, p = 0.1182	[Equal variances] F_{8,6} = 1.324, p = 0.7532	Unpaired t test	t_{14} = 0.1040, p = 0.9186
	Measure	Outliers excluded (ROUT Q=1%)	Correlation			Number of data points	Statistical Test Applied
			Sperman r	R squared	P-value
1D	NCAN Intensity/WFA Intensity(Control)	NCAN: 1 ; WFA:1	-0.03378	0.7751	0.7751	74	Sperman Correlation
1D	NCAN Intensity/WFA Intensity(Ncan_shRNA)	NCAN: 2 ; WFA:2	0.5214	0.2718	<0.0001****	83	Sperman Correlation
